# Supplementary material for: Combination Effect of Microcystins and Arsenic Exposures on CKD: A Case-Control Study in China
Source: Toxins (Basel). 2023 Feb 10;15(2):144. doi: 10.3390/toxins15020144 (PMC9964595; doi:10.3390/toxins15020144)
Supplement: Supplementary file 1 [file toxins-15-00144-s001.zip]

Archive with 1 entries (1 files):
- toxins-2082659-supplementary.pdf
